# Supplementary material for: Towards mouse genetic-specific RNA-sequencing read mapping
Source: PLoS Comput Biol. 2022 Sep 26;18(9):e1010552. doi: 10.1371/journal.pcbi.1010552 (PMC9536569; doi:10.1371/journal.pcbi.1010552)
Supplement: S2 Table — Assembly summary statistics calculated with GAAS toolkit (https://github.com/NBISweden/GAAS). (CSV) [file pcbi.1010552.s002.csv]

	GRCm38	DBA/2J v1
Nb of sequences	66	4104
Nb of sequences >1kb	66	4102
Nb of sequences >10kb	65	624
Nb of nucleotides (counting Ns)	2730871774	2606145858
Nb of nucleotides U	0	0
Nb of sequences with U nucleotides	0	0
Nb of IUPAC nucleotides	0	0
Nb of sequences with IUPAC nucleotides	0	0
Nb of Ns	78088274	296844310
Nb of internal N-regions (possibly links between contigs)	591	409259
Nb of long internal N-regions >10000 (This is problematic for Genemark)	167	2954
Nb of pure (only) N sequences	0	0
Nb of sequences that begin or end with Ns	42	0
GC-content (%)	40.5	37
GC-content not counting Ns(%)	41.7	41.8
Nb of sequences with lowercase nucleotides	65	3888
Nb of lowercase nucleotides	1216679489	834025268
N50	130694993	128213663
L50	9	9
N90	94987271	93736615
L90	18	18
