# Supplementary material for: Towards mouse genetic-specific RNA-sequencing read mapping
Source: PLoS Comput Biol. 2022 Sep 26;18(9):e1010552. doi: 10.1371/journal.pcbi.1010552 (PMC9536569; doi:10.1371/journal.pcbi.1010552)
Supplement: S3 Table — S2 Fig provides examples of such artefacts. (CSV) [file pcbi.1010552.s003.csv]

Tissue	DM genes	DM genes with “N” in GRCm38 assembly	DM genes with “N” in D2 assembly	Different number of genes overlapping with DM genes between the 2 assemblies
Cortex	5228	0	558	1152
Liver	2456	0	645	648
